# Supplementary material for: OsACA9, an Autoinhibited Ca2+-ATPase, Synergically Regulates Disease Resistance and Leaf Senescence in Rice
Source: Int J Mol Sci. 2024 Feb 3;25(3):1874. doi: 10.3390/ijms25031874 (PMC10856199; doi:10.3390/ijms25031874)
Supplement: Supplementary file 1 [file ijms-25-01874-s001.zip › Supplementary Tables.xlsx]

## Sheet: Table S1
Table S1 Differentially expressed genes (DEGs) identified by RNA-Seq
Gene ID	Gene symbol	Fpkm_ZH11_1	Fpkm_ZH11_2	Fpkm_ZH11_3	Fpkm_Osaca9_1	Fpkm_Osaca9_2	Fpkm_Osaca9_3	Fold (log2)	P value
Os10g0138100	OsAO2, AAO2	0	0.0426443	0	4.69321	4.488	5.0063	12.3447	6.23808e-17
Os06g0347100		0	0.0703893	0	5.65678	5.87209	5.43263	11.7835	1.56807e-17
Os06g0271500		0	0	0	3.33485	3.99095	3.23113	11.5772	1.76053e-15
Os11g0605100		0	0	0	1.31034	4.58976	1.83592	11.5059	1.53906e-08
Os11g0685200		0	0	0	3.88947	2.85599	3.42358	11.4745	2.66727e-13
Os12g0228500		0	0.0565835	0	4.67073	4.83946	4.65707	11.1771	1.08027e-14
Os07g0248800		0	0	0	3.93546	4.20555	3.70487	11.1138	1.52782e-14
Os09g0357250		0	0.0285692	0	3.12598	2.80735	3.02326	10.8873	3.03526e-13
Os08g0410900		0	0	0	1.79909	4.3512	4.04439	10.8777	2.75748e-09
Os10g0315400		0	0	0	2.53854	2.54844	2.51349	10.8286	1.47651e-13
Os11g0606400		0	0.0285692	0	2.93168	3.87381	3.20945	10.7789	8.00972e-14
Os07g0297400		0	0	0	3.69711	3.69822	3.27352	10.7618	2.50217e-13
Os06g0329350		0	0.594549	0	7.32211	7.53714	7.15927	10.2824	2.2198e-17
Os11g0639600		0	0	0	2.07382	2.06695	1.84398	10.19	7.46667e-12
Os01g0148400		0	0	0	2.36737	3.01257	2.41954	10.1891	1.08836e-11
Os10g0485400		0	0	0	3.62644	4.82833	3.76022	10.149	8.52091e-11
Os11g0697100		0	0	0	2.14405	2.02503	2.86987	10.0747	8.9076e-10
Os03g0115800		0	0.226509	0	5.88362	5.73227	3.67694	10.0303	2.48458e-12
Os04g0197500		0	0	0	3.32912	2.38957	3.23573	9.96596	1.782e-09
Os04g0330200		0	0	0	4.44427	4.82273	4.70598	9.91685	4.57851e-11
Os01g0162400		0	0	0	2.64155	4.53667	3.60881	9.90634	5.00803e-09
Os09g0357300		0	0	0	2.55827	2.72247	2.50843	9.89161	4.05444e-11
Os11g0229500	OsRSR1, RPR1	0	0	0	1.0072	2.93734	1.53107	9.87817	5.82183e-08
Os04g0397800		0	0	0	2.7866	3.98732	3.14893	9.43585	6.62623e-09
Os09g0355400	MDPK	0.0565835	0.275007	0.0285692	5.51948	5.62088	5.6585	9.39303	2.25493e-29
Os11g0605300		0	0	0	1.66903	2.44361	2.15704	9.29057	6.05006e-09
Os03g0431550		0	0.0703893	0	3.74846	3.10601	3.15381	9.28541	1.60511e-09
Os03g0405200		0	0.163499	0	3.98641	5.39232	3.69599	9.24196	8.58679e-09
Os04g0116600		0	0	0.201634	5.0036	5.88289	4.56133	9.22645	1.92455e-09
Os06g0205250		0	0	0	2.38681	2.51854	2.09085	9.17792	3.87382e-09
Os11g0685700	OsWRKY61	0	0	0	4.02857	4.27501	3.68594	9.09834	6.24365e-09
Os02g0616800		0	0	0	2.08066	2.23573	1.85997	9.05133	7.20532e-09
Os06g0288400		0	0	0	1.37851	1.82782	1.9486	8.94638	1.09072e-08
Os11g0685400		0	0	0	1.90689	1.99277	2.54844	8.92756	8.5706e-08
Os11g0237600		0	0	0	0.956057	1.59932	1.08406	8.82209	5.98023e-08
Os11g0606500		0	0	0.0285692	1.15056	2.52105	1.63691	8.80205	1.25852e-07
Os01g0155800		0	0.495695	0	3.32337	2.80529	6.77637	8.78311	3.82082e-05
Os11g0640300		0	0	0	0.910733	1.16993	1	8.76664	3.14873e-08
Os01g0148100		0	0.0426443	0.0426443	2.80116	3.22033	2.76341	8.76114	2.17109e-12
Os12g0221600	OsRALF-35	0	0	0	2.76977	3.83592	3.25399	8.67212	1.27454e-07
Os04g0355401		0	0	0	1.0635	2.31325	1.59455	8.66917	6.65559e-07
Os10g0432200		0.0840643	0	0	2.47768	2.48543	2.75702	8.5258	1.15151e-12
Os04g0121800		0	0	0	5.05788	4.30743	3.0635	8.49595	7.71553e-06
Os04g0219200		0	0	0	1.94111	1.9782	1.87578	8.47663	1.44494e-07
Os06g0215900	OsOPR4, OsOPR10	0.0703893	0	0	2.03914	3.15218	2.89918	8.46898	1.05705e-07
Os11g0701700		0	0	0	2.72901	2.98732	2.36177	8.35219	3.45946e-07
Os12g0218300	OsRALF-34	0	0	0	2.33914	3.77294	2.66221	8.3329	2.21467e-06
Os08g0184800		0	0	0	0.536053	2.06005	1.76977	8.32971	1.43119e-05
Os07g0187001		0	0	0	3.60288	2.7866	3.2765	8.30419	2.15735e-06
Os03g0629800		0	0	0	2.67807	1.82782	1.64616	8.28757	5.86118e-06
Os11g0698567		0	0.214125	0	4.15623	2.79909	3.9364	8.28485	5.578e-08
Os12g0632401		0	0	0	1	0.948601	1.23266	8.16264	2.07824e-06
Os06g0314300		0	0	0	0.613532	1.5509	0.918386	8.04183	1.63755e-05
Os11g0707100		0	0	0	2.22959	1.61353	2.07382	7.98942	9.75815e-06
Os09g0354900		0	0	0	3.06178	4.36457	2.04264	7.96162	0.000102934
Os05g0507400		0	0	0	2.96901	2.9542	2.33628	7.91909	5.30201e-06
Os10g0137700	OsFbox525, Os_F0176, OsFbox526, Os_F0056	0	0.0703893	0	2.1375	1.97085	2.14405	7.90095	4.76651e-07
Os02g0496300		0	0.0703893	0	2.09761	2.75061	1.93734	7.83283	6.27518e-07
Os08g0226600		0	0	0	0.948601	1.36737	0.863938	7.58945	3.37583e-05
Os07g0159200		0	0	0	2.91839	3.3505	2.6893	7.56407	2.62467e-05
Os11g0229100		0	0	0	0.367371	1.1635	1.32193	7.51778	0.000888611
Os01g0162701		0	0	0	1.05658	1.08406	0.992768	7.32826	9.32448e-05
Os12g0229100		0	0	0	1.78241	1.05658	1.43296	7.29892	0.000500786
Os01g0604000		0	0	0	0.978196	1.848	0.432959	7.28052	0.00250011
Os11g0233400		0.15056	0.15056	0	2.93546	3.05311	2.28983	7.27678	9.04192e-08
Os11g0697350		0	0	0	1.42223	1.23879	1.75275	7.24799	0.000377182
Os01g0162800		0	0	0	0.400538	0.847997	0.422233	7.23885	0.000376942
Os06g0350200		0	0.0703893	0	1.18903	2.1375	1.26903	7.19179	4.41608e-05
Os12g0216500		0	0	0	1.31034	1.46989	1.31034	7.17973	0.000197472
Os02g0599150	OsPP2C16, PP2C16, OsPP26	0	0	0	0.863938	1.1177	0.790772	7.15772	0.000239789
Os02g0614966		0	0	0	0.344828	1.39506	0.31034	7.132	0.00746665
Os08g0340700		0	0	0	0.422233	0.879706	0.526069	7.12772	0.000556815
Os04g0370100	WAK46, OsWAK46	0	0	0	0.31034	0.887525	0.565597	7.10023	0.00126933
Os11g0540600		0	0.536053	0	3.59216	4.67582	3.40327	7.05544	7.46664e-06
Os10g0163190		0	0	0	2.09424	2.39506	2.03914	7.03853	0.000416065
Os01g0124000		1.53605	2.23573	0.83996	6.04767	9.09069	6.3067	6.99534	3.32917e-11
Os04g0172560		0	0	0	1.54597	2.90497	1.46989	6.99469	0.00276555
Os01g0672600		0	0	0	2.08066	4.78241	3.03562	6.9935	0.00822169
Os11g0229000		0	0	0	0.432959	0.948601	0.378512	6.9858	0.002067
Os07g0248900		0.0285692	0.0285692	0.0285692	1.04264	1.65992	1.83592	6.9705	4.22016e-08
Os06g0298100		0	0	0	1.60881	0.713696	1.43829	6.92817	0.00519064
Os04g0370300	Os_F0687	0	0	0	0.238787	1.04264	0.555816	6.88827	0.00718983
Os07g0194950		0	0	0	0.475085	0.613532	0.286881	6.88778	0.00154401
Os11g0695000	OsRLCK354	0	0	0.111031	1.25096	1.37851	1.23266	6.87738	9.74232e-05
Os06g0487380		0	0	0	0.925999	1.85599	1.33914	6.87633	0.0022963
Os11g0618700		0.0285692	0.0565835	0	1.02857	1.95233	1.51096	6.85171	1.04469e-07
Os06g0487300		0	0	0	1.03562	2.44626	1.8953	6.81971	0.00531767
Os10g0175500		0	0	0	1.60407	1.9222	0.773996	6.81958	0.00478456
Os07g0216100		0	0	0	1.56071	1.97085	1.10434	6.77687	0.00265784
Os01g0117500		0	0	0	0.757023	0.739848	0.565597	6.76464	0.00197329
Os11g0639300		0	0	0	0.485427	0.526069	0.650765	6.76174	0.00240443
Os07g0103000		0	0	0	1.26903	2.57531	1.4489	6.70729	0.00694062
Os10g0320001		0	0	0	1.07724	1.774	1.79494	6.70455	0.00459654
Os11g0639400		0	0	0	1.50589	1.60407	1.30451	6.54821	0.00472061
Os11g0687800		0	0	0	0.367371	0.31034	0.298658	6.53644	0.00548843
Os06g0365700		0	0	0	2.22033	2.0072	1.852	6.5351	0.00588643
Os07g0294300		0	0	0	1.66448	3.13422	1.29866	6.53207	0.0232976
Os11g0100200	OsRBD1	0	0	0	1.12433	1.22651	0.757023	6.43389	0.00923238
Os01g0576000		0	0	0	0.956057	2.0635	1.1177	6.39838	0.0223761
Os03g0324200	OsEIL1, OsEIL1a	0.773996	1.40599	1.60407	7.01737	7.00742	7.28716	6.39798	5.04786e-12
Os01g0674150		0	0	0	1.12433	0.941106	0.903038	6.36047	0.0122423
Os07g0457200		0.0426443	0	0	0.815575	1.28096	0.495695	6.34524	0.00240266
Os04g0335400		0	0	0	3.15218	3.52105	4.0505	6.33813	0.0189247
Os04g0188433		0.238787	0	0.238787	0.799087	4.30159	3.04264	6.32582	0.00612
Os07g0543500		0.0565835	0.0565835	0	0.704872	1.95233	1.29278	6.29065	1.8301e-06
Os07g0486400		0	0.137504	0	1.70487	1.70929	1.20789	6.2775	7.40616e-05
Os04g0127500	OsWAK29	0	0	0	0.238787	0.62293	0.432959	6.25914	0.0279219
Os05g0571300		0.0426443	0.0426443	0.0426443	1.83996	0.992768	1.41684	6.2591	9.40469e-06
Os04g0125100		0	0	0	1.02148	1.29866	0.475085	6.24718	0.0335391
Os04g0369600		0	0	0	0.536053	0.847997	0.918386	6.18586	0.0296562
Os10g0144700		0.111031	0.124328	0	0.176323	2.9855	1.62761	6.16152	0.00499174
Os11g0691700		0	0	0.0565835	1.10434	0.863938	0.333424	6.02897	0.0199312
Os02g0145200		0.0703893	0.0840643	0	1.59932	1.29278	1.37851	5.97488	0.000159429
Os11g0696600		0.757023	0.910733	0.389567	4.88509	4.83238	4.77821	5.84072	6.08602e-32
Os12g0458100		3.31904	0.678072	0.485427	4.5509	8.37929	4.23343	5.81053	0.00103899
Os06g0491300		0	0	0.0703893	0.863938	0.799087	0.669027	5.70547	0.0182783
Os09g0354300		0	0	0.0976108	0.584963	1.08406	1.44361	5.68796	0.045511
Os03g0797400	OsIGL	1.44361	1.58976	0.650765	3.7366	5.11728	6.71383	5.66367	8.5706e-08
Os06g0325602		0.201634	0	0.111031	2.13422	1.91073	1.79077	5.60807	6.28734e-05
Os12g0225700		0	0	0.0565835	0.475085	0.575312	0.799087	5.53417	0.0446416
Os12g0639200		0.0426443	0.0565835	0.0426443	1.74846	1.1375	0.389567	5.51062	0.00259149
Os11g0619800		0	0	0.137504	1.57531	1.75275	0.650765	5.46611	0.0309694
Os06g0230000		0.389567	0.604071	0.704872	3.54844	5.44427	3.45418	5.36433	4.55515e-07
Os03g0582900		0.713696	0.584963	0.565597	4.0268	5.0365	4.14975	5.35561	2.15289e-10
Os04g0329500	OsFbox198, Os_F0644, OsFbox200, Os_F0645	0	0.15056	0	0.85599	1.0072	0.903038	5.34517	0.00564415
Os07g0543700		2.40054	0.464668	0.0840643	5.24641	5.12887	5.05572	5.27884	8.21148e-05
Os05g0191500		2.7137	0.847997	0.992768	1.81967	7.71273	4.09761	5.23076	0.0084917
Os07g0511400		0.163499	0.333424	0.454176	4.35826	1.50589	2.28688	5.1777	0.00650209
Os10g0340100		0.124328	0	0.124328	0.925999	2.17632	0.925999	5.10662	0.0305814
Os01g0115300		0	0.298658	0	1.63691	1.51096	1.15056	4.93078	0.0117029
Os01g0116800	RLCK18, OsRLCK18	0.0840643	0.85599	0	2.6893	2.69153	2.91456	4.91416	0.0365183
Os04g0360500		0.0703893	0.111031	0.0426443	0.464668	1.81967	1.05658	4.90572	4.19259e-05
Os09g0356100		0.432959	0.367371	0.226509	2.76765	2.926	2.73335	4.89594	1.54817e-19
Os11g0685600		0.250962	0.475085	0.321928	2.63691	3.22188	2.9222	4.86157	3.30455e-09
Os11g0689800		0.505891	0.201634	0.0565835	1.95606	2.60407	2.28096	4.81053	3.53588e-09
Os07g0601000		1.70044	4.48671	2.60407	7.64494	7.8132	7.88234	4.78741	7.33516e-06
Os11g0691800	OsRLCK354, RKe, OsRLCK355	0.0285692	0.0565835	0.0285692	0.536053	0.575312	0.495695	4.63493	0.000532594
Os07g0601100		0.201634	0.505891	0.0703893	2.44626	2.41684	1.8953	4.62628	6.97369e-07
Os09g0356300		0	0.0565835	0.111031	1.1177	0.871844	0.641546	4.57155	0.0312188
Os08g0168000	OsTPS31, TPS31, OsSTPS, TPS46, tps46, OsTPS46, SSBis039, OsTPS10, TPS10	0.9855	1.95233	1.36737	4.07724	6.72846	3.24336	4.54938	0.00107349
Os07g0158900	OsFbox341, Fbox341, Os_F0215	1.47508	1.76129	0.321928	4.7761	4.85997	4.09677	4.50852	4.90917e-10
Os04g0249600	STR6, OsStr6, OsRhST, RLD, OsHAC1;2, HAC1;2	3.73985	2.21101	1.30451	5.45713	6.89772	6.07724	4.46625	6.65559e-07
Os01g0123700		0.333424	0.238787	0.83996	1.82782	4.84599	2.25399	4.44531	0.0296562
Os04g0630551		0.879706	1.17632	0.15056	2.87971	4.14975	3.20006	4.32569	1.99585e-06
Os11g0234100		0.367371	0.941106	0	2.8953	2.67356	2.73335	4.30433	0.0150415
Os01g0566800	BHLH117, OsbHLH117, bHLH117	1.15704	0.214125	1.11103	1.51602	5.1807	4.08321	4.30218	0.026172
Os08g0167800	TPS, OsTPS30;46	2.97453	4.4822	4.93829	7.28188	10.1222	7.15512	4.29524	0.00950271
Os04g0558700		1.01436	0.62293	1.20163	2.90497	4.67582	4.66391	4.28511	0.000218455
Os07g0535200	OsFbox376, Os_F0063, OsFbox377, Os_F0465	0.400538	0.111031	0.0565835	1.64155	2.04963	0.895303	4.25914	0.000370814
Os06g0318533		1.22033	0.895303	0.389567	4.06091	3.41143	3.32769	4.24309	1.27629e-08
Os09g0541000	PIP2;7, OsPIP2;7, PIP2.7, PIP2-7, OsPIP2-6	2.36737	4.26078	1.35614	3.11437	7.92172	6.36982	4.19939	0.0288329
Os11g0703000		0.238787	0	0.238787	1.8679	1.42761	1.12433	4.14651	0.0470544
Os06g0242900		0.137504	0.163499	0.0703893	0.189034	1.53605	1.38957	4.03765	0.0119038
Os06g0579800		0.831877	0.669027	0.650765	1.65992	3.87381	3.64039	4.02587	0.00118532
Os12g0228400		0.124328	0.189034	0.0565835	1.11103	1.21412	1.14405	4.00449	4.80986e-07
Os02g0207400		0.176323	0	0.176323	1.10434	1.02148	1.15704	3.94146	0.0283089
Os04g0630500		0.925999	0.250962	0	1.75702	2.64386	1.8679	3.92761	0.00676594
Os08g0466200	HAK4, OsHAK4	0.0565835	0.238787	0.201634	0.903038	1.49057	1.73118	3.88508	0.0121266
Os11g0605800		0.687061	0.163499	0.15056	2.25701	2.20477	1.29278	3.88089	0.0116673
Os06g0306300	prx78, PRX78, OsPRX78	0.214125	0.286881	0	1.1635	1.3505	1.15704	3.87847	0.0036655
Os09g0419100		0.422233	2.29572	1.36737	4.53605	3.65878	3.56438	3.8219	0.000224093
Os01g0162300		1.07039	2.24489	0.704872	2.94298	5.40531	3.96901	3.81061	0.00175567
Os01g0191200		3.52356	1.96347	1.67807	3.6311	7.28123	3.37573	3.80702	0.0296562
Os09g0356800	OsRPK2, RPK2, OsRPK3, RPK3	0.0285692	0.238787	0.0285692	0.432959	1.28688	0.765535	3.7786	0.0420648
Os02g0528900	PDR2, ABCG41, OsABCG41, OsPDR2, OsABCG41_1, OsABCG41_2	0.15056	0.201634	0	0.632268	0.815575	1.07039	3.77664	0.0034794
Os01g0619900	CL1, OsTCL1	0.695994	0.613532	0.545968	1.58496	4.07553	1.7866	3.74312	0.00848745
Os06g0531751		0.443607	0.678072	1.29278	2.66676	3.78973	3.68257	3.65641	0.03138
Os02g0160900		1.54102	2.89918	2.31034	6.0936	5.29646	5.14119	3.61539	0.000556815
Os06g0361750		1.07039	0.454176	0.263034	2.72028	2.30451	2.4957	3.61185	1.76131e-07
Os10g0178500	UGT99B3, OsUGT98B3	1.0072	3.1635	1.62761	5.51665	5.10685	5.11645	3.60625	0.00266004
Os01g0382450		0.879706	0.15056	0.903038	3.14893	2.8953	2.7761	3.57446	0.0141488
Os02g0579600	MADS27, OsMADS27, MADS-27a, OsSTA66, OsMADS27a	0.565597	0.895303	0.505891	2.96347	2.71809	2.45681	3.56245	5.92995e-06
Os06g0205100	OsC1, Os-C1, C1, OsMyb6, Myb6, OsPL6, PL6, OsGL1E, GL1E	1.5509	0.389567	0.773996	3.03386	3.68818	3.23419	3.55121	9.79699e-05
Os11g0229600		0.238787	0.0976108	0.0143553	0.604071	0.863938	0.321928	3.50643	0.00718983
Os03g0299200		0.895303	3.22188	1.28688	4.4822	5.89142	4.42761	3.48509	0.018014
Os06g0361500		0.378512	0.475085	0.189034	1.64616	1.7866	1.83188	3.46472	5.81875e-11
Os04g0323800		0.799087	0.584963	0.286881	1.65992	2.95977	2.02503	3.44353	5.19058e-05
Os04g0453500		0.584963	0.443607	0.367371	0.536053	2.78031	2.37851	3.42254	0.0222398
Os10g0381601		1.08406	0.356144	0.485427	1.70487	3.27947	1.71809	3.38151	0.0256633
Os12g0630750		0.124328	0.400538	0.0703893	0.739848	1.29278	1.1375	3.32322	0.0402368
Os02g0207900		0.333424	0.411426	0.344828	1.12433	2.52356	1.3505	3.25329	0.0154958
Os04g0387300	MADS64, OsMADS64, DLN110, OsDLN110	1.1177	1.33342	0.823749	3.34056	3.72683	2.73769	3.23257	9.73358e-07
Os02g0677300	DREB1G, OsDREB1G, OsERF025, OsERF#025, OsERF25, ERF25, AP2/EREBP#138, AP2/EREBP138, OsDREB1I	0.226509	0.815575	0.226509	1.09085	2.20477	2.16672	3.22251	0.0428172
Os04g0604300	XTH9, OsXTH9, OsXET9, XTH1, OsXTH1	0.757023	0.903038	1.31034	2.89142	3.9782	3.29131	3.21027	0.0104234
Os06g0642500		0.432959	0.454176	0.263034	1.31615	2.33914	1.19535	3.20756	0.000495961
Os06g0354600		1.28688	0.464668	0.790772	2.80323	3.09424	2.67356	3.18135	0.000900562
Os06g0220900		3.31179	3.5097	3.29131	5.47865	6.57228	6.57607	3.15526	0.000753489
Os12g0428000	STR7, OsStr7	1.30451	3.72792	1.48027	5.48446	4.77452	5.13134	3.14167	0.0380312
Os04g0323500		1.05658	0.992768	0.678072	2.75061	4.03386	2.73335	3.10312	0.000102934
Os11g0151400	CYP94C2, OsCYP94C2, CYP94C2a, OsCYP94C2a	0.799087	1.64616	0.475085	1.80735	2.57046	3.76765	3.06867	0.0467282
Os06g0543601		0.545968	1.15056	0.238787	2.23879	2.36737	2.25096	3.06455	0.00213296
Os01g0116900	RLCK17, OsRLCK17	0.765535	2.31904	1.33342	3.76235	4.14486	4.08746	3.04975	0.0121266
Os05g0269500	GCS1, OsGCS1, OsHAP2(GCS1), OsHAP2, HA	0.176323	0.250962	0.0703893	0.545968	1.11103	0.847997	3.03618	0.0129222
Os02g0618200	TOC1, OsTOC1, OsPRR1, Os-PRR1, PRR1, OsRRA21, OsCCT07	2.70266	0.722466	0.782409	4.04264	3.13093	3.76235	3.03385	0.0188803
Os06g0484950		0.62293	1.02857	0.163499	1.94111	2.34767	1.8953	3.02398	0.00161948
Os03g0130300	DEFL8, OsDEFL8, OsDf-08, Df-08, OsDEF8	3.93829	2.86394	2.72247	3.98914	7.15623	4.99186	3.01346	0.0378496
Os04g0338100		3.01436	5.80967	3.9241	7.73755	7.52301	6.94918	3.00971	0.0327403
Os01g0597600	OsATL15, ATL15	1.23266	1.37851	0.757023	1.22033	3.68818	3.47249	2.9798	0.0420648
Os07g0414900		0.356144	0.15056	0.0565835	0.782409	0.933573	0.831877	2.96256	0.00198855
Os04g0175600	COMTL5, OsCOMTL5	1.55582	2.50843	0.773996	3.63807	4.44493	3.58015	2.95167	0.000832719
Os11g0708000		3.54597	1.36737	1.05658	4.78921	4.87529	4.97085	2.94555	0.0170191
Os06g0483900		1.04264	1.40054	0.400538	2.89724	2.54102	2.67129	2.92937	3.95921e-05
Os11g0117400	WRKY104, OsWRKY104, OsWRKY89	2.02857	3.22188	1.44361	3.33056	5.80632	4.20633	2.92902	0.0372702
Os11g0686100		2.08066	1.29866	0.790772	3.28983	3.71039	3.2555	2.92217	1.56697e-08
Os12g0219700		2.50589	1.28096	1.07039	3.54473	4.20945	3.48414	2.87878	9.32448e-05
Os05g0369900	EXO70FX1, OsEXO70FX1, OsExo70FX1, OrysaFX1_Exo70, FX1, OsFX1	1.72683	0.641546	0.422233	1.70929	3.36457	2.23879	2.73699	0.0335391
Os03g0694000	OXO4, OsOxO4, OsGLP3-6, GLP3-6	2.52356	2.9982	2.79701	4.28096	6.09318	4.75489	2.67214	0.0203931
Os05g0142100		3.24184	2.26003	3.07553	4.39163	6.0607	5.21645	2.64917	0.0374887
Os01g0676200		2.95233	3.83794	2.51602	5.5735	5.30268	5.34056	2.64455	9.79699e-05
Os01g0113500	RLCK9, OsRLCK9	0.344828	1.0635	0.238787	1.50589	2.1635	1.67807	2.64242	0.0466413
Os02g0303500		3.05137	2.11103	2.12763	3.28244	5.39575	4.62352	2.62872	0.0141488
Os01g0901600	OsACS6, ACS6, 4ACS6, Os4ACS6	3.57652	3.60881	2.35614	3.9486	5.68874	5.55766	2.45689	0.0043903
Os12g0575300		4.63981	3.05311	2.03914	5.20438	5.97016	4.98959	2.43424	0.00519064
Os12g0575400		4.63981	3.05311	2.03914	5.20438	5.97016	4.98959	2.43424	0.00519064
Os09g0482200		2.68257	3.12763	2.69599	4.43229	5.58165	4.6011	2.39621	0.00600929
Os09g0482500		2.68257	3.12763	2.69599	4.43229	5.58165	4.6011	2.39621	0.00600929
Os03g0289800	2-ODD8, Os2-ODD8, 2ODD8, Os2ODD8	3.30305	3.98277	2.26003	4.37226	5.68734	5.38853	2.38665	0.00367751
Os07g0486100		2.74631	2.63227	1.53107	4.22882	4.06437	3.88166	2.3828	3.25636e-09
Os04g0182200	2ODD23, 2-ODD23, Os2-ODD23, Os2ODD23	4.52419	2.99639	3.21723	4.50716	6.56041	5.50239	2.36648	0.0456156
Os04g0372201		0.505891	0.526069	0.176323	1.25096	1.09761	1.12433	2.33002	0.0143186
Os11g0251400		5.87774	5.77663	3.91265	7.26632	7.56575	6.77571	2.2482	1.76131e-07
Os04g0210250		1.28096	1.34483	0.704872	2.18903	2.16672	2.75916	2.2343	0.00198855
Os07g0160300		2.70708	2.42761	1.51602	2.96717	4.8674	3.31759	2.2164	0.0315314
Os11g0237700		2.57289	3.16672	2.32193	4.64731	4.48349	4.39917	2.20941	0.00240443
Os06g0477600		0.941106	1.15704	0.422233	1.7137	2.54102	1.53107	2.20514	0.0196467
Os07g0597100		2.34767	3.57046	2.34199	4.70764	4.96394	4.33414	2.19979	0.0290031
Os06g0488200		0.286881	0.584963	0.176323	0.910733	1.07039	0.918386	2.14867	0.0486579
Os07g0600300		1.24489	1.20163	1.1177	2.36457	2.34483	2.87381	2.14002	0.0478072
Os01g0672800		3.4957	2.4957	1.98914	4.13093	4.27128	4.26903	2.00575	0.000155916
Os09g0321500		2.63227	2.14078	1.52607	3.72792	3.83895	2.83188	1.95115	0.00955896
Os03g0726200	ITPK3, OsITPK3, OsITP5/6K-3, ITP5/6K-3, OsIPK1	2.45154	2.36177	1.69153	2.94111	3.61941	3.72028	1.80778	0.0129222
Os07g0457300		2.52356	1.95606	1.11103	2.9542	3.4019	2.69377	1.75293	0.000760396
Os01g0673500		4.64559	4.64039	4.2765	6.11562	5.7926	5.48188	1.5651	0.0484435
Os07g0543000	BHLH57, OsbHLH057, bHLH057, OsbHLH57, bHLH57, OsPRI4, PRI4	4.75489	5.13586	4.13093	5.76022	6.17552	5.89482	1.55672	0.0284406
Os11g0572400		4.5292	3.94767	3.29425	2.31615	2.79077	2.26604	-1.38916	0.0104868
Os08g0447000	PGDH2, OsPGDH2	5.31179	4.89676	3.07553	2.58256	2.99095	2.63459	-1.61567	0.0113543
Os11g0670900		4.23726	4.08236	2.85997	1.32193	2.32481	1.852	-1.94005	0.0112386
Os04g0278000		4.43763	4.62877	2.98732	1.61824	2.67129	1.72683	-2.02854	0.00775486
Os06g0720100		1.37295	1.10434	0.613532	0.321928	0.163499	0.286881	-2.04628	0.0378288
Os11g0641200		5.08364	4.02326	3.27352	1.83592	2.31034	1.8953	-2.18399	7.20644e-06
Os11g0234300		1.89142	1.99639	1.17632	0.238787	0.536053	0.356144	-2.60446	0.00259603
Os03g0213800	MSCP, OsMSCP	2.89336	1.848	0.695994	0.495695	0.443607	0.321928	-2.61711	0.0459666
Os06g0320000		6.44079	6.46646	5.80864	3.47508	3.849	3.0072	-2.68915	1.45476e-06
Os07g0486000	OsMSH4, MSH4	3.70598	3.46597	2.47768	0.9855	0.333424	1.29866	-2.83311	0.0172612
Os10g0183500		3.22959	2.9982	1.18269	0.687061	0.400538	0.641546	-2.95332	0.00233031
Os05g0160600		3.40054	2.37295	0.956057	0.695994	0.31034	0.389567	-2.9883	0.0315314
Os04g0107200		3.09424	3.53854	1.74846	0.604071	0.704872	0.782409	-3.00374	0.000225176
Os02g0697600		4.20945	2.67129	1.0072	0.83996	0.495695	0.757023	-3.24813	0.0234616
Os02g0163300		3.80941	3.70377	2.5008	1.16993	0.536053	0.422233	-3.45148	0.000328459
Os07g0176300		3.85499	3.7137	2.26303	0.422233	0.85599	0.823749	-3.51478	3.14873e-08
Os07g0541900		1.1177	1.42761	1.31615	0.0840643	0.189034	0.201634	-3.54197	0.00663375
Os01g0165800		3.95513	3.926	1.64616	0.678072	0.887525	0.475085	-3.54577	2.01262e-06
Os05g0312201		0.941106	2.21723	2.46989	0.226509	0.31034	0.505891	-3.57255	0.0335391
Os01g0564300	OsFKBP46, FKBP46	5.34589	5.9542	2.79077	0.641546	2.36457	1.1375	-3.72478	0.00296912
Os11g0308432		2.69153	1.35614	1.23266	0.0285692	0.275007	0.250962	-3.83924	0.000992874
Os12g0215950		1.21412	4.55827	1.20163	0.333424	0.704872	0.378512	-4.00022	0.0312188
Os04g0368800	AK45, OsWAK45, OsRLCK143, RLCK143	1.25701	3.29719	0.286881	0.111031	0.275007	0.189034	-4.10924	0.0439011
Os02g0552700	OsZFP6, ZFP6	2.17313	2.71149	0.807355	0.238787	0.226509	0.0565835	-4.17008	0.000697983
Os01g0719300	SULTR3;6, OsSultr3;6, OsSul3;6, OsSULTR3;6	3.74953	1.81147	0.604071	0.0703893	0.475085	0.0565835	-4.38285	0.0119765
Os06g0286700		4.1914	4.02591	2.72028	0.275007	0.584963	0.584963	-4.5533	3.59415e-16
Os08g0197950		4.79129	3.16189	1.87971	0.367371	0.389567	0.356144	-4.75362	4.6632e-08
Os02g0163400		6.75782	1.44361	2.53107	0.992768	0.411426	1	-4.76624	0.0305814
Os06g0476900		1.03562	2.06695	2.65535	0.0840643	0.163499	0.250962	-4.87618	0.00193299
Os06g0253600		2.67582	1.08406	1.51096	0	0.201634	0.111031	-4.87914	0.0123948
Os02g0765900		0.432959	2.02148	2.97269	0.176323	0.124328	0.137504	-5.34652	0.00531767
Os08g0205150	PI304, OsPi304	2.75916	3.31034	1.42761	0.0840643	0.201634	0.0285692	-5.79906	1.13741e-09
Os03g0223301		7.82521	5.10727	2.93923	1.02857	0.847997	0.799087	-5.88369	2.29296e-07
Os04g0244201		2.14078	1.07724	1.07039	0.0565835	0.0285692	0.0285692	-5.88939	5.60637e-07
Os05g0103800		1.90689	1.81147	2.70929	0	0.238787	0	-5.89217	0.0460549
Os01g0153050		0.464668	0.910733	0.389567	0.0285692	0	0	-5.89426	0.0130901
Os02g0816200	GELP45, OsGELP45, OsGELP45a, OsGELP45b	6.80349	0.669027	0.389567	0.389567	0.275007	0.286881	-6.30685	0.00939333
Os04g0202500	RLCK135, OsRLCK135, OsLecRK3, LecRK3	0.879706	3.77716	0.367371	0	0.137504	0.0426443	-6.35991	0.00519064
Os11g0514500	BAK1	1.61824	5.44956	0.111031	0.214125	0.298658	0	-6.40839	0.0329086
Os12g0261250		0.298658	0.536053	0.263034	0	0	0	-6.4564	0.0104935
Os10g0360600		2.37573	2.62761	1.67807	0	0	0	-6.51575	0.00422799
Os07g0129300	OsPR1, OsPR1a, PR1a, PR1	4.25626	11.0792	0.659925	2.95233	3.31034	1.10434	-6.56153	0.0256633
Os06g0551800		1.66903	3.34767	3.15704	0	0.250962	0.0285692	-6.68481	3.81089e-05
Os06g0314501		1.9782	4.0635	0.831877	0.0840643	0.0840643	0	-6.89252	0.000900562
Os04g0370500	Os_F0607	1.51096	2.17951	0.367371	0	0	0	-7.21456	0.00236655
Os11g0691100	OsiWAK1, WAK1	0.505891	0.731183	2.12102	0	0	0	-7.23965	0.0376113
Os04g0131850	UGT80A2	2.87184	1.60407	1.23879	0	0	0	-7.32564	0.000211437
Os06g0307500		6.11603	4.60763	3.35896	0	0	0	-7.50795	0.000133836
Os04g0314500		2.6893	2.88557	1.60407	0	0	0	-7.75469	7.71553e-06
Os12g0198700		8.6725	0.163499	1.04264	0.669027	0.15056	0.298658	-7.8015	0.00366646
Os11g0694100	WAK123, OsWAK123	1.36177	4.76765	0.275007	0.111031	0	0	-7.86933	0.00266004
Os04g0127600	OsSLPP1, SLPP1, OsSub35, SUB35, OsSub37, SUB37, OsSub39, SUB39	1.65992	5.59485	0.163499	0	0.163499	0	-8.04032	0.0144884
Os06g0287000		2.41684	2.34767	1.37295	0	0	0	-8.75835	2.68451e-08
Os06g0204100		4.75809	2.65535	1.55582	0	0	0	-9.08746	1.30279e-06
Os11g0687100	WAV3	8.48615	1.50589	0.0840643	0	0.400538	0.0703893	-9.15124	0.00144751
Os11g0678200		5.95861	1.08406	0.815575	0	0	0	-9.18358	0.00135695
Os11g0539600	OsFbox607, Os_F0045	2.73335	3.60407	3.09255	0	0	0	-9.52902	4.27757e-08

## Sheet: Table S2
Table S2 GO (Gene Ontology) enrichment analysis of the differentially expressed genes (DEGs) between Osaca9 mutants and the wild-type control (WT)
Class	GO_Name	GO_ID	GO_Level	Enrichment Score	P Value	Corrected P value(BH method)
Molecular function	nucleotide binding	GO:0000166	5	1.88995	9.57568e-06	0.00224071
Molecular function	nucleoside phosphate binding	GO:1901265	4	1.88995	9.57568e-06	0.00224071
Molecular function	adenyl nucleotide binding	GO:0030554	7	1.95038	1.57659e-05	0.00122974
Molecular function	ADP binding	GO:0043531	9	4.40015	4.11928e-05	0.00240978
Molecular function	small molecule binding	GO:0036094	3	1.78069	4.30901e-05	0.00201662
Molecular function	polysaccharide binding	GO:0030247	4	6.99165	6.57971e-05	0.00256609
Molecular function	purine nucleotide binding	GO:0017076	6	1.81799	7.87582e-05	0.00263277
Molecular function	adenyl ribonucleotide binding	GO:0032559	8	1.88432	8.36494e-05	0.00244674
Molecular function	anion binding	GO:0043168	4	1.71781	0.000167683	0.00435976
Molecular function	carbohydrate binding	GO:0030246	3	4.07014	0.00017697	0.00414111
Molecular function	ribonucleotide binding	GO:0032553	6	1.78146	0.000204333	0.00434672
Molecular function	carbohydrate derivative binding	GO:0097367	3	1.76589	0.000244396	0.00476572
Molecular function	purine ribonucleotide binding	GO:0032555	7	1.7506	0.000369019	0.00664235
Molecular function	protein serine/threonine kinase activity	GO:0004674	7	2.56232	0.001646	0.0275118
Molecular function	ion binding	GO:0043167	3	1.30131	0.00830862	0.108012
Molecular function	heterocyclic compound binding	GO:1901363	3	1.23093	0.017158	0.200749
Molecular function	organic cyclic compound binding	GO:0097159	3	1.22941	0.0176723	0.19692
Molecular function	protein kinase activity	GO:0004672	6	1.7424	0.0201109	0.204607
Molecular function	oxidoreductase activity	GO:0016491	3	1.66222	0.0213509	0.208171
Molecular function	phosphotransferase activity, alcohol group as acceptor	GO:0016773	5	1.67637	0.0234052	0.219073
Molecular function	kinase activity	GO:0016301	5	1.63077	0.025337	0.204443
Molecular function	ATP binding	GO:0005524	9	1.49192	0.0266343	0.207747
Molecular function	binding	GO:0005488	2	1.12861	0.0407751	0.232716
Cellular component	cell periphery	GO:0071944	3	2.1932	0.00408223	0.293921
Cellular component	membrane	GO:0016020	3	1.28429	0.00649952	0.155988
Cellular component	plasma membrane	GO:0005886	4	2.12728	0.00997619	0.179571
Biological process	response to biotic stimulus	GO:0009607	3	3.40065	5.08593e-05	0.0200386
Biological process	defense response	GO:0006952	4	3.11252	7.26553e-05	0.0143131
Biological process	response to external biotic stimulus	GO:0043207	4	3.29736	0.000133103	0.0174809
Biological process	response to other organism	GO:0051707	5	3.29736	0.000133103	0.0174809
Biological process	biological process involved in interspecies interaction between organisms	GO:0044419	2	3.27606	0.000141968	0.0111871
Biological process	cell surface receptor signaling pathway	GO:0007166	6	6.8439	0.000242941	0.0159531
Biological process	defense response to other organism	GO:0098542	6	3.63902	0.000395953	0.0222865
Biological process	response to stimulus	GO:0050896	2	1.68809	0.000624055	0.0307347
Biological process	response to external stimulus	GO:0009605	3	2.79566	0.000656723	0.0287499
Biological process	response to stress	GO:0006950	3	1.92263	0.00256488	0.101056
Biological process	phosphorylation	GO:0016310	6	2.00053	0.00287148	0.102851
Biological process	protein phosphorylation	GO:0006468	7	1.91227	0.0101304	0.332616
Biological process	phosphate-containing compound metabolic process	GO:0006796	5	1.5797	0.0258114	0.635606
Biological process	phosphorus metabolic process	GO:0006793	4	1.55779	0.0294036	0.681472

## Sheet: Table S3
Table S3 Differentially expressed genes (DEGs) related to receptor and disease resistance between OsACA9 knockout line and wild type (WT) used in heatmap
Gene ID	Gene name	Fpkm_ZH11_1	Fpkm_ZH11_2	Fpkm_ZH11_3	Fpkm_Osaca9_1	Fpkm_Osaca9_2	Fpkm_Osaca9_3	Fold (log2)	Q value
Os01g0113500	OsRLCK9	0.344828	1.0635	0.238787	1.50589	2.1635	1.67807	2.64242	0.0466413
Os01g0116900	OsRLCK17	0.765535	2.31904	1.33342	3.76235	4.14486	4.08746	3.04975	0.0121266
Os01g0116800	OsRLCK18	0.0840643	0.85599	0	2.6893	2.69153	2.91456	4.91416	0.0365183
Os11g0695000	OsRLCK354	0	0	0.111031	1.25096	1.37851	1.23266	6.87738	9.74232e-05
Os11g0691800	OsRLCK355	0.0285692	0.0565835	0.0285692	0.536053	0.575312	0.495695	4.63493	0.000532594
Os04g0127500	OsWAK29	0	0	0	0.238787	0.62293	0.432959	6.25914	0.0279219
Os04g0370100	OsWAK46	0	0	0	0.31034	0.887525	0.565597	7.10023	0.00126933
Os11g0229500	OsRSR	0	0	0	1.0072	2.93734	1.53107	9.87817	5.82183e-08
Os01g0124000	OsRBBI2	1.53605	2.23573	0.83996	6.04767	9.09069	6.3067	6.99534	3.32917e-11
Os09g0355400	MDPK	0.0565835	0.275007	0.0285692	5.51948	5.62088	5.6585	9.39303	2.25493e-29
Os01g0719300	OsSULTR3;6	3.74953	1.81147	0.604071	0.0703893	0.475085	0.0565835	-4.38285	0.0119765
Os06g0306300	OsPRX78	0.214125	0.286881	0	1.1635	1.3505	1.15704	3.87847	0.0036655
Os09g0541000	OsPIP2;7	2.36737	4.26078	1.35614	3.11437	7.92172	6.36982	4.19939	0.0288329

## Sheet: Table S4
Table S4 Differentially expressed genes (DEGs) related to transcription and metabolism between OsACA9 knockout line and wild type (WT) used in heatmap
Gene ID	Gene name	Fpkm_ZH11_1	Fpkm_ZH11_2	Fpkm_ZH11_3	Fpkm_Osaca9_1	Fpkm_Osaca9_2	Fpkm_Osaca9_3	Fold (log2)	Q value
Os01g0901600	OsACS6	3.57652	3.60881	2.35614	3.9486	5.68874	5.55766	2.45689	0.0043903
Os10g0138100	OsAO2	0	0.0426443	0	4.69321	4.488	5.0063	12.3447	6.23808e-17
Os04g0182200	Os2ODD23	4.52419	2.99639	3.21723	4.50716	6.56041	5.50239	2.36648	0.0456156
Os03g0289800	Os2ODD8	3.30305	3.98277	2.26003	4.37226	5.68734	5.38853	2.38665	0.00367751
Os04g0604300	OsXTH9	0.757023	0.903038	1.31034	2.89142	3.9782	3.29131	3.21027	0.0104234
Os08g0167800	OsTPS46	2.97453	4.4822	4.93829	7.28188	10.1222	7.15512	4.29524	0.00950271
Os08g0168000	OsTPS31	0.9855	1.95233	1.36737	4.07724	6.72846	3.24336	4.54938	0.00107349
Os07g0543000	OsbHLH057	4.75489	5.13586	4.13093	5.76022	6.17552	5.89482	1.55672	0.0284406
Os06g0215900	OsOPR4	0.0703893	0	0	2.03914	3.15218	2.89918	8.46898	1.05705e-07
Os03g0324200	OsEIN3	0.773996	1.40599	1.60407	7.01737	7.00742	7.28716	6.39798	5.04786e-12
Os11g0117400	OsWRKY104	2.02857	3.22188	1.44361	3.33056	5.80632	4.20633	2.92902	0.0372702
Os11g0685700	OsWRKY61	0	0	0	4.02857	4.27501	3.68594	9.09834	6.24365e-09
Os12g0458100	HSR201	0.678072	0.485427	1.49418	4.5509	8.37929	4.23343	5.81053	0.00103899
